# Supplementary material for: Early prediction of level-of-care requirements in patients with COVID-19
Source: eLife. 2020 Oct 12;9:e60519. doi: 10.7554/eLife.60519 (PMC7595731; doi:10.7554/eLife.60519)
Supplement: Source code 1. [file elife-60519-code1.zip]

Archive with 39 entries (35 files):
- code_new/
- code_new/hospitalization/
- code_new/hospitalization/Main_Hospitalization_RandomSplit_BWH.py
- code_new/icu_and_intubation/
- code_new/icu_and_intubation/icu669_v04_20200912_4hour_binary_bwh.py
- code_new/nlp/
- code_new/nlp/MGH_hnp_output_med1.py
- code_new/nlp/MGH_hnp_output_med10.py
- code_new/nlp/MGH_hnp_output_med2.py
- code_new/nlp/MGH_hnp_output_med3.py
- code_new/nlp/MGH_hnp_output_med4.py
- code_new/nlp/MGH_hnp_output_med5.py
- code_new/nlp/MGH_hnp_output_med6.py
- code_new/nlp/MGH_hnp_output_med7.py
- code_new/nlp/MGH_hnp_output_med8.py
- code_new/nlp/MGH_hnp_output_med9.py
- code_new/nlp/MGH_hnp_output_pmh.py
- code_new/nlp/MGH_hnp_output_psh.py
- code_new/nlp/MGH_hnp_output_symptom.py
- code_new/nlp/MGH_hnp_output_vitals1.py
- code_new/nlp/MGH_hnp_output_vitals2.py
- code_new/nlp/MGH_rad_output_find.py
- code_new/nlp/MGH_rad_output_imp.py
- code_new/nlp/MGH_vis_output_med1.py
- code_new/nlp/MGH_vis_output_med10.py
- code_new/nlp/MGH_vis_output_med2.py
- code_new/nlp/MGH_vis_output_med3.py
- code_new/nlp/MGH_vis_output_med4.py
- code_new/nlp/MGH_vis_output_med5.py
- code_new/nlp/MGH_vis_output_med6.py
- code_new/nlp/MGH_vis_output_med7.py
- code_new/nlp/MGH_vis_output_med8.py
- code_new/nlp/MGH_vis_output_med9.py
- code_new/nlp/MGH_vis_output_pmh.py
- code_new/nlp/MGH_vis_output_psh.py
- code_new/nlp/MGH_vis_output_symptom.py
- code_new/nlp/MGH_vis_output_vitals1.py
- code_new/nlp/MGH_vis_output_vitals2.py
- code_new/readme.txt
