# Supplementary material for: Early prediction of level-of-care requirements in patients with COVID-19
Source: eLife. 2020 Oct 12;9:e60519. doi: 10.7554/eLife.60519 (PMC7595731; doi:10.7554/eLife.60519)
Supplement: Source code 1. [file elife-60519-code1.zip › code_new/nlp/MGH_rad_output_find.py]

from simple_sentence_segment import sentence_segment
from allennlp.predictors.predictor import Predictor
import scispacy
import spacy
import numpy as np
from unidecode import unidecode
import csv
import re
import os
csv.field_size_limit(1000000000)

nlp = spacy.load("en_ner_bc5cdr_md-0.2.4")

out = open('rad_out_find.csv', 'a', newline='', encoding='utf-8')
csv_write = csv.writer(out, dialect='excel')

files = sorted(os.listdir('rad/'))
# print(files)

n = 0

#stop_list_disease=['medications prior to admission','prior to admission medication','home medications','allergies','family history','social history','no past medical history on file','medications','surgical history','ed course','past medical history','patient active problem','course','cardiology history','PHYSICAL EXAMINATION'.lower(),'Exam','ROS']


stop_list_disease = [
    'REASON',
    'INDICATION',
    'COMPARISON',
    'IMPRESSION',
    'Electronically Signed by',
    'TECHNIQUE']


started = 0

predictor = Predictor.from_path(
    "mnli-roberta-large-2020.02.27.tar.gz",
    predictor_name="textual-entailment")
gender_table = [
    item for item in csv.reader(
        open(
            'Patient_list.csv',
            "r",
            encoding='utf-8'))]
gender_dic = {}

for nn in gender_table:
    gender_dic[nn[0]] = nn[1]


def combine_sentences(sentences):
    st = ''
    for i in range(len(sentences)):
        st += sentences[i]
        if i != len(sentences) - 1:
            st += ' '
    return st


def assert_stop(line, stop_list):
    a = 0
    for k in stop_list:
        if line[0].lower().find(k) != -1 or line[0].find(k) != -1:
            a = 1
            break
    return a


count = 0

for filename in files:

    nes_added = []
    nes_neg = []
    count += 1
    D = []
    print(filename)
    started = 0
    lines = [
        item for item in csv.reader(
            open(
                'rad/' +
                filename,
                "r",
                encoding='utf-8'))]

    para = ''

    head = lines[0][0]
    # print(head.split('|'))
    PID = head.split('|')[0]
    Gender = gender_dic[PID]
    # print(PID)
    Time = head.split('|')[5]
    Type = head.split('|')[6]
    # print(Time)
    for (i, line) in enumerate(lines):
        if started == 0:
            # if line[0].lower().find('chief complaint')!=-1 or
            # line[0].lower().find('reason for admission')!=-1 or
            # line[0].lower().find('HISTORY OF THE PRESENT
            # ILLNESS'.lower())!=-1 or line[0].lower().find('History of Present
            # Illness'.lower())!=-1:
            if line[0].find('FINDINGS:') != -1:
                # if line[0].find('chief complaint')==-1 and line[0].find('reason for admission')==-1:
                # if line[0].lower().find('suthor')!=-1 or
                # line[0].lower().find('reason for admission')!=-1:
                started = 1
                n += 1

        if started == 1:
            '''if line[0][0]=='?':
                    disease=line[0].split('    ')[0][1:].strip()
                    print(disease)
                    D.append(disease)'''

            if assert_stop(line, stop_list_disease) == 1:
                break
            para += line[0]
            para += ' '

            # if lines[i+1][0].lower().find('diagnosis')!=-1 or lines[i+2][0].lower().find('diagnosis')!=-1:
            # n+=1
            # flag=1
            # break
        # else:
    dic = {}
    # para=para.replace('_s','no')
    print(para)
    '''doc = nlp(para)
	nes_nlp=[i for i in list(doc.ents)]
	for ne in nes_nlp:
		if ne.label_=='DISEASE':
			#print(ne)
			dic[str(ne)]=0'''
    #nes=['fever','cough','dyspnea','shortness of breath','SOB','fatigue','diarrhea','loose stool','nausea','vomiting','emesis','abdominal pain','abd pain','loss of smell','anosmia','loss of taste','chest pain','headache','sore throat','hemoptysis','bloody sputum','myalgia','muscle aches','muscle pains']
    nes = [
        'opacity',
        'opacities',
        'groundglass',
        'ground-glass',
        'atelectasis',
        'consolidation',
        'pleural effusion',
        'pneumothorax',
        'pulmonary infiltrates',
        'infiltration',
        'nodule',
        'air-bronchogram']
    #nes=['SOB','abd pain']
    for ne in nes:
        # if ne.label_=='DISEASE':
            # print(ne)
        dic[str(ne)] = 0

    print(dic.keys())

    if Gender == 'Male':
        call = 'he'
    else:
        call = 'she'

    for k in dic:
        if para.lower().find('no ' + k.lower()) == -1 and para.lower().find('not ' + k.lower()) == -1 and para.lower().find('deny ' + k.lower()) == -1 and para.lower().find('denies ' + k.lower()) == - \
                1 and para.lower().find('denied ' + k.lower()) == -1 and para.lower().find('not ' + k.lower()) == -1 and para.lower().find('without ' + k.lower()) == -1 and para.lower().find('non ' + k.lower()) == -1:
            dic[k] = 1

    NES = [k for k in dic if dic[k] == 1]
    # print(NES)
    # if nes_nlp==[]:
    if para == '':
        csv_write.writerow([filename, Time, Type])
        continue
    # -------------------------------TE task

    sentences = []
    for s, t in sentence_segment(para):
        sentence = para[s:t].strip().replace('\n', ' ')
        sentences.append(sentence)
    segments = []

    window = 1

    if len(sentences) <= window:
        segments.append(combine_sentences(sentences))
    else:
        for i in range(int(len(sentences) - window + 1)):
            segments.append(combine_sentences(sentences[i:int(i + window)]))

    for s in segments:
        print(s)
        for ne in NES:
            if ne in nes_added:
                continue
            if s.lower().find(ne.lower()) == -1:
                continue

            #p=predictor.predict(hypothesis=call+' has '+ne,premise=s)
            p = predictor.predict(hypothesis='There is ' + ne, premise=s)
            if p['label'] == 'entailment' or p['label'] == 'neutral':
                nes_added.append(ne)
            # if p['label']=='contradiction':
                # nes_neg.append(ne)

    nes_added = [i for i in nes_added if i not in nes_neg]
    nes_added = list(set(nes_added))
    print(nes_added)

    # ------------- into separate file
    '''out = open('profile/'+PID+'.csv', 'a', newline='',encoding='utf-8')
	csv_write = csv.writer(out, dialect='excel')
	csv_write.writerow([filename,'Disease in hnp',Time,D])'''
    # ------------- into separate file

    out_line = [filename, Time, Type]
    out_line.extend(nes_added)
    csv_write.writerow(out_line)

    if count % 10 == 0:
        out.close()
        out = open('rad_out_find.csv', 'a', newline='', encoding='utf-8')
        csv_write = csv.writer(out, dialect='excel')

    # if started==0:
        # print(filename)

print(n)
# csv_write.writerow([PID,Time])
